# Supplementary material for: Preparing Enteral Formulas for Adult Patients with Phenylketonuria: A Minor Necessity but Major Challenge—A Case Report
Source: J Clin Med. 2023 Dec 1;12(23):7452. doi: 10.3390/jcm12237452 (PMC10707006; doi:10.3390/jcm12237452)
Supplement: Supplementary file 1 [file jcm-12-07452-s001.zip]

Archive with 1 entries (1 files):
- jcm-2637740-supplementary.pdf
